# Supplementary material for: Water-Scavenging Suspended Mediator in Electrolytes for Silicon-Based Lithium-Ion Batteries with High-Nickel Cathode
Source: Molecules. 2026 Mar 5;31(5):863. doi: 10.3390/molecules31050863 (PMC12986113; doi:10.3390/molecules31050863)
Supplement: Supplementary file 1 [file molecules-31-00863-s001.zip]

Archive with 1 entries (1 files):
- molecules-4172660-supplementary.pdf
